# Supplementary material for: The Architectural Factor HMGB1 Is Involved in Genome Organization in the Human Malaria Parasite Plasmodium falciparum
Source: mBio. 2021 Apr 27;12(2):e00148-21. doi: 10.1128/mBio.00148-21 (PMC8092211; doi:10.1128/mBio.00148-21)
Supplement: TABLE S1 [file mBio.00148-21-st001.xlsx]

## Sheet: Table S1A
Table S1A. Oligo sequences used in this study.
Pfhmgb1-HA-Ty1	Pfhmgb1-KI-HRL	H1-KI-HRL-F	GCGGCCCTAGTCTAGGGCGCGCCCGTATTGATTATTTCGATAATTTTG
		H1-KI-HRL-R	CGCTGCGGCAGCggtaccAGCTTTCATTTTCATATTTGCATATTC
	HA-Ty1	H1-HATy1-F	ATGAAAATGAAAGCTGGTACCGCTGCCGCAGCGGTAGATG
		H1-HATy1-R	TTCTCTCAAGCCAATGCGGCCGCTCAATCTAATGGGTCTTGATTAGTG	P2
	Pfhmgb1-KI-HRR	H1-KI-HRR-F	AGATTGAGCGGCCGCATTGGCTTGAGAGAAAAAATAAAAAAAAAA
		H1-KI-HRR-R	TTTTTTTACAAAATGCTTAAGCAATAAAACACATTCAACTATACATAAAC
	Pfhmgb1-KI-sgRNA	H1-KI-SG-F	CATATTAAGTATATAATATTATGAAAATGAAAGCTTAAAT
		H1-KI-SG-R	gctatttctagctctaaaacATTTAAGCTTTCATTTTCAT
Pfhmgb1-RC	Pfhmgb1-RC-HRL	H1-BWT-HRL-F	GCGGCCCTAGTCTAGGGCGCGCCtttgtatcaaaatattctgagttgc
		H1-BWT-HRL-R	ggatcGTttCggTgcatgtgggtcttttttgttttttc
	Pfhmgb1-RC-HRR	H1-BWT-HRR-F	gcAccGaaACgatccttatcagcttacatgtttt
		H1-BWT-HRR-R	TTTTTTTACAAAATGCTTAAGtatatgtctgatgcttaagatgg
	Pfhmgb1-RC-sgRNA	H1-BWT-SG-F	CATATTAAGTATATAATATTagctgataaggatctcttgg
		H1-BWT-SG-R	gctatttctagctctaaaacccaagagatccttatcagct
Pfhmgb1-KO	Pfhmgb1-KO-HRL	P1：HMG1-LHR -F	GCCCTAGTCTAGGGcGCGCCtttgtatcaaaatattctgagttgc
		P2：HMG1-LHR-R	gggcattcttttttgttttttcttcttttacgaac
	Pfhmgb1-KO-HRR	P3：HMG1-RHR-F	aaaaaagaatgcccccaagagatc
		P4：HMG1-RHR-R	TTTTTTACAAAATGCTTAAGtatatgtctgatgcttaagatgg
	Pfhmgb1-KO-sgRNA	HMG1-SG-F	CATATTAAGTATATAATATTaggatctcttgggggcatgt
		HMG1-SG-R	gctatttctagctctaaaacacatgcccccaagagatcct
hmgb1 identification primers		H1-KOJD-F	ccccaagtttatgaatatcatattattc	P1
		H1-KOseq-F	gcatagttttatttttataaacctttgc
		H1-KOJD-R	tatatgtctgatgcttaagatgg	P3
Pfcenh3-GFP	Pfcenh3-HRL	CenH3-N-HRL-F	GCGGCCCTAGTCTAGGGCGCGCCGTATGGATTGATATTGTATATATCACAG
		CenH3-N-HRL-R	ttctcctttactcatTTTATTCTATTCTTGGAATATTTAATAAAA
	GFP	N-GFP-F	atgagtaaaggagaagaacttttcac
		N-GFP-R	ACCTCCAGAACCACTTCCGGTACCtttgtatagttcatccatgccatg
	Pfcenh3-HRR	CenH3-N-HRR1-F	AAGTGGTTCTGGAGGTGTGAGAACAAAAAAGAATATACCAAA
		CenH3-N-HRR1-R	ATGaTGaACaGTgCgATTTGGTAATGTTTTGTTTGTTTTAA
		CenH3-N-HRR2-F	cGcACtGTtCAtCATGGAATTAGTTCCAAGACTACTAATATAAAC
		CenH3-N-HRR2-R	TTTTTTACAAAATGCTTAAGGTATAATTCTACATGTTAGTCTCTTCCG
	Pfcenh3-sgRNA	CenH3-N-SG-F	CATATTAAGTATATAATATTCCAAATAGAACAGTACACCA
		CenH3-N-SG-R	gctatttctagctctaaaacTGGTGTACTGTTCTATTTGG
cenh3 identification primers		mGFP-F	ttggcgatggccctgtccttttac	P5
		CENH3-KIJD-F	GATAAAATTTCCTTACCTGTTCAGG	P4
		CENH3-KIJD-R	CCTATTTTAGATATCCTGCGTACAC	P6
DNA-FISH primers		var-fish-F	AGGGTTGTGGTGGTTATAGG
		var-fish-R	AAAACCAAAGCATCTGTTGG

## Sheet: Table S1B
Table S1B. Differentially expressed genes (DEGs) list in Pfhmgb1-KO versus WT strain at different stages.
R							T							S
geneid	Fpkm(wt)	Fpkm(ko)	log2FC	symbol	product		geneid	Fpkm(wt)	Fpkm(ko)	log2FC	symbol	product		geneid	Fpkm(wt)	Fpkm(ko)	log2FC	symbol	product
mal_rna_13	7.38597	1.65154	-1.66115	RNA13	unspecified product		malmito_rna_21	0	1.69827	1.69827	RNA21	unspecified product		malmito_rna_17	5.70261	3.27298	-2.42963	RNA17	unspecified product
mal_rna_8	3.43533	0	-2.14904	SSUE	unspecified product		malmito_rna_25	3.43088	0	-3.43088	RNA25t	unspecified product		malmito_rna_24	3.02239	0	-3.02239	RNA24t	unspecified product
malmito_rna_17	6.46272	0	-2.8997	RNA17	unspecified product		malmito_rna_RNA11	1.71754	0	-1.71754	RNA11	unspecified product		malmito_rna_RNA4	4.12737	1.2483	-2.87907	RNA4	unspecified product
malmito_rna_LSUC	18.4649	4.50421	-1.82227	LSUC	unspecified product		PF3D7_0100200	2.61078	0.33253	-2.27825	RIF	rifin		PF3D7_0114100	3.27681	0.516651	-2.76016	MC-2TM	Pfmc-2TM Maurer's cleft two transmembrane protein
malmito_rna_LSUG	7.59305	28.7091	1.78966	LSUG	unspecified product		PF3D7_0100400	5.18522	1.07554	-4.10968	RIF	rifin		PF3D7_0115600	4.64676	0.176731	-4.47003	RIF	rifin
malmito_rna_RNA12	6.2593	0	-2.85983	RNA12	unspecified product		PF3D7_0101300	6.15763	2.38686	-3.77077	MC-2TM	Pfmc-2TM Maurer's cleft two transmembrane protein		PF3D7_0200100	3.8165	1.27346	-2.54305	VAR	erythrocyte membrane protein 1, PfEMP1
malmito_rna_RNA4	4.10332	0	-2.35144	RNA4	unspecified product		PF3D7_0101600	2.46596	0.246201	-2.21976	RIF	rifin		PF3D7_0220300	5.23719	3.53822	-1.69897	N/A	Plasmodium exported protein, unknown function
PF3D7_0112300	22.426	5.53332	-1.84222	N/A	18S ribosomal RNA		PF3D7_0101800	1.8872	0.0831793	-1.80402	N/A	stevor		PF3D7_0220800	3.3387	7.35947	4.02077	CLAG2	cytoadherence linked asexual protein 2
PF3D7_0113800	8.98317	0.93935	-2.36392	N/A	DBL containing protein, unknown function		PF3D7_0102200	8.92088	6.88343	-2.03745	RESA	ring-infected erythrocyte surface antigen		PF3D7_0222100	2.68807	0.654591	-2.03348	MC-2TM	Pfmc-2TM Maurer's cleft two transmembrane protein
PF3D7_0115600	5.24793	0	-2.64338	RIF	rifin		PF3D7_0102300	6.32945	8.0048	1.67535	N/A	Plasmodium exported protein, unknown function		PF3D7_0223400	0.619019	4.91599	4.29698	RIF	rifin
PF3D7_0207300	0.48878	6.38758	2.31097	SERA8	serine repeat antigen 8		PF3D7_0114100	7.49982	3.2183	-4.28152	MC-2TM	Pfmc-2TM Maurer's cleft two transmembrane protein		PF3D7_0223500	1.22123	3.2736	2.05236	VAR	erythrocyte membrane protein 1, PfEMP1
PF3D7_0215000	14.2968	3.95177	-1.62721	ACS9	acyl-CoA synthetase		PF3D7_0115400	3.77311	1.37621	-2.39689	N/A	stevor		PF3D7_0302300	0.914702	2.58357	1.66887	N/A	erythrocyte membrane protein 1 (PfEMP1), pseudogene
PF3D7_0219000	0.45036	3.62534	1.67315	N/A	small nucleolar RNA snoR01		PF3D7_0115600	10.456	2.36939	-8.08659	RIF	rifin		PF3D7_0410100	2.32732	0	-2.32732	N/A	tRNA Serine
PF3D7_0223400	0.15012	4.68273	2.3048	RIF	rifin		PF3D7_0200100	2.99734	0.751609	-2.24573	VAR	erythrocyte membrane protein 1, PfEMP1		PF3D7_0412700	1.94298	0.350905	-1.59208	VAR	erythrocyte membrane protein 1, PfEMP1
PF3D7_0301700	141.061	32.5115	-2.08378	N/A	Plasmodium exported protein, unknown function		PF3D7_0201700	5.20684	3.55291	-1.65393	N/A	DnaJ protein, putative		PF3D7_0531900	5.36016	3.31597	-2.04419	N/A	unspecified product
PF3D7_0302300	48.2072	715.362	3.86375	N/A	erythrocyte membrane protein 1 (PfEMP1), pseudogene		PF3D7_0217900	3.64854	5.84058	2.19204	N/A	conserved Plasmodium protein, unknown function		PF3D7_0532600	5.92933	1.98369	-3.94564	N/A	Plasmodium exported protein, unknown function
PF3D7_0307000	8.0784	28.4891	1.69967	N/A	small nucleolar RNA snoR03		PF3D7_0219000	1.75977	0	-1.75977	N/A	small nucleolar RNA snoR01		PF3D7_0600300	0.49917	4.27914	3.77997	RIF	rifin
PF3D7_0308400	281.474	61.2042	-2.18303	N/A	U4 spliceosomal RNA		PF3D7_0221500	3.27185	0.936546	-2.3353	N/A	Pfmc-2TM Maurer's cleft two transmembrane protein, pseudogene		PF3D7_0601200	3.08387	0.507384	-2.57648	MC-2TM	Pfmc-2TM Maurer's cleft two transmembrane protein
PF3D7_0308500	274.136	55.0514	-2.29533	N/A	activator of Hsp90 ATPase, putative		PF3D7_0222100	7.63426	3.8699	-3.76436	MC-2TM	Pfmc-2TM Maurer's cleft two transmembrane protein		PF3D7_0601900	6.82311	5.17242	-1.65069	N/A	conserved Plasmodium protein, unknown function
PF3D7_0315600	8.05466	1.18938	-2.04814	N/A	zinc finger protein, putative		PF3D7_0223100	5.16515	2.43833	-2.72683	RIF	rifin		PF3D7_0631400	2.34251	0.191954	-2.15056	MC-2TM	Pfmc-2TM Maurer's cleft two transmembrane protein
PF3D7_0401900	1.69705	26.897	3.37066	ACS6	acyl-CoA synthetase		PF3D7_0302300	4.73619	6.77696	2.04077	N/A	erythrocyte membrane protein 1 (PfEMP1), pseudogene		PF3D7_0725900	5.74396	3.90749	-1.83647	N/A	unspecified product
PF3D7_0406200	1403.49	313.166	-2.16045	Pfs16	sexual stage-specific protein precursor		PF3D7_0307900	1.83289	3.48459	1.6517	N/A	conserved Plasmodium protein, unknown function		PF3D7_0733000	1.4015	3.60554	2.20404	VAR	erythrocyte membrane protein 1, PfEMP1
PF3D7_0406600	3.4292	0.47187	-1.5894	N/A	conserved Plasmodium protein, unknown function		PF3D7_0308400	5.69983	3.0664	-2.63343	N/A	U4 spliceosomal RNA		PF3D7_0800300	0.874034	3.36578	2.49174	VAR	erythrocyte membrane protein 1, PfEMP1
PF3D7_0412600	2.52697	0.04843	-1.7502	RIF	rifin, pseudogene		PF3D7_0319400	1.97567	3.75008	1.77441	N/A	kinesin-8, putative		PF3D7_0800800	3.91867	0.210651	-3.70802	N/A	Plasmodium exported protein (hyp7), unknown function
PF3D7_0412700	254.813	2.89274	-6.03816	VAR	erythrocyte membrane protein 1, PfEMP1		PF3D7_0320200	1.78964	3.74188	1.95225	N/A	CPW-WPC family protein		PF3D7_0831400	2.27584	3.94834	1.6725	N/A	Plasmodium exported protein, unknown function
PF3D7_0412800	19.9695	1.10103	-3.31912	N/A	Plasmodium RNA of unknown function RUF6		PF3D7_0324100	5.76111	1.81661	-3.9445	MC-2TM	Pfmc-2TM Maurer's cleft two transmembrane protein		PF3D7_0900200	1.11468	5.49622	4.38154	RIF	rifin
PF3D7_0412900	15.6096	1.99927	-2.46934	VAR	erythrocyte membrane protein 1, PfEMP1		PF3D7_0324600	3.71101	0.70217	-3.00884	N/A	stevor		PF3D7_0931300	1.92599	3.57906	1.65307	N/A	conserved Plasmodium protein, unknown function
PF3D7_0413000	23.7992	0.73402	-3.8381	N/A	Plasmodium RNA of unknown function RUF6		PF3D7_0401300	2.6467	0	-2.6467	RIF	rifin		PF3D7_1000100	4.86747	2.88862	-1.97885	VAR	erythrocyte membrane protein 1, PfEMP1
PF3D7_0413100	10.2468	1.77433	-2.01931	VAR	erythrocyte membrane protein 1, PfEMP1		PF3D7_0402000	8.38235	11.3339	2.95151	N/A	Plasmodium exported protein (PHISTa), unknown function		PF3D7_1031000	1.4926	3.70485	2.21225	P25	25 kDa ookinete surface antigen precursor
PF3D7_0413400	2.64824	19.2875	2.47532	VAR	erythrocyte membrane protein 1 (PfEMP1), exon 1, pseudogene		PF3D7_0402500	1.93855	0.20974	-1.72881	RIF	rifin, pseudogene		PF3D7_1100800	1.97655	0.191954	-1.7846	MC-2TM	Pfmc-2TM Maurer's cleft two transmembrane protein
PF3D7_0422000	23.7788	5.53933	-1.92189	N/A	steroid dehydrogenase, putative		PF3D7_0412700	7.00392	1.40447	-5.59945	VAR	erythrocyte membrane protein 1, PfEMP1		PF3D7_1101700	2.01086	0.191954	-1.8189	MC-2TM	Pfmc-2TM Maurer's cleft two transmembrane protein
PF3D7_0422300	44.2722	6.738	-2.54859	N/A	alpha tubulin 2		PF3D7_0412800	1.77227	0	-1.77227	N/A	Plasmodium RNA of unknown function RUF6		PF3D7_1202800	5.70558	3.11405	-2.59154	N/A	conserved Plasmodium protein, unknown function
PF3D7_0423700	543.075	100.057	-2.42864	ETRAMP4	early transcribed membrane protein 4		PF3D7_0413000	1.77227	0	-1.77227	N/A	Plasmodium RNA of unknown function RUF6		PF3D7_1237800	5.84316	3.7777	-2.06546	HUB1	ubiquitin-like modifier HUB1, putative
PF3D7_0424800	9.26177	38.5884	1.9478	N/A	Plasmodium exported protein (PHISTb), unknown function		PF3D7_0421500	4.31033	0.861725	-3.4486	RIF	rifin, pseudogene		PF3D7_1240300	4.98756	2.62961	-2.35795	VAR	erythrocyte membrane protein 1, PfEMP1
PF3D7_0500800	160.115	40.5577	-1.9549	MESA	mature parasite-infected erythrocyte surface antigen		PF3D7_0423000	1.73665	3.50511	1.76846	N/A	conserved Plasmodium protein, unknown function		PF3D7_1253500	2.79385	5.10459	2.31074	N/A	Plasmodium exported protein, unknown function
PF3D7_0506400	6.62843	23.9968	1.71228	N/A	conserved Plasmodium protein, unknown function		PF3D7_0425500	5.01328	2.87197	-2.14131	N/A	stevor		PF3D7_1255200	3.20025	0.537107	-2.66315	VAR	erythrocyte membrane protein 1, PfEMP1
PF3D7_0511100	20.0037	5.64277	-1.66078	N/A	conserved Plasmodium protein, unknown function		PF3D7_0425900	7.70365	3.6852	-4.01846	RIF	rifin		PF3D7_1302100	9.22981	7.34174	-1.88807	G27/25	gamete antigen 27/25
PF3D7_0513700	6.02117	0.8527	-1.92208	PSOP12	secreted ookinete protein, putative		PF3D7_0532600	9.45316	6.67455	-2.77861	N/A	Plasmodium exported protein, unknown function		PF3D7_1372100	4.44497	2.49249	-1.95248	GEXP04	Plasmodium exported protein (PHISTb), unknown function
PF3D7_0518900	3.8508	17.1083	1.90035	N/A	conserved Plasmodium protein, unknown function		PF3D7_0601200	8.27196	3.89884	-4.37312	MC-2TM	Pfmc-2TM Maurer's cleft two transmembrane protein		PF3D7_1372500	8.25061	5.24812	-3.0025	N/A	stevor, pseudogene
PF3D7_0531600	944.041	140.492	-2.73966	N/A	18S ribosomal RNA		PF3D7_0603800	0.973788	2.86285	1.88906	CEP76	centrosomal protein CEP76, putative		PF3D7_1372600	7.18756	4.39746	-2.7901	RIF	rifin
PF3D7_0531800	263.851	33.6541	-2.93408	N/A	5.8S ribosomal RNA		PF3D7_0620900	1.77227	0	-1.77227	N/A	tRNA Leucine		PF3D7_1372700	3.20887	0.360409	-2.84846	RIF	rifin
PF3D7_0531900	5.19616	0.24898	-2.31062	N/A	unspecified product		PF3D7_0630200	0	1.96752	1.96752	PSOP6	secreted ookinete protein, putative		PF3D7_1418600	0	1.80608	1.80608	N/A	5S ribosomal RNA
PF3D7_0532000	1754.51	474.794	-1.88348	N/A	28S ribosomal RNA		PF3D7_0631400	7.28033	2.91244	-4.36789	MC-2TM	Pfmc-2TM Maurer's cleft two transmembrane protein		PF3D7_1418700	0	1.80608	1.80608	N/A	5S ribosomal RNA
PF3D7_0532500	10.2919	2.70745	-1.60679	N/A	Plasmodium exported protein, unknown function		PF3D7_0631900	3.79434	1.09248	-2.70186	N/A	stevor		PF3D7_1424900	0	1.86441	1.86441	N/A	small nucleolar RNA snoR30
PF3D7_0532600	15.7294	0	-4.06431	N/A	Plasmodium exported protein, unknown function		PF3D7_0632000	2.21215	0.187996	-2.02415	RIF	rifin		PF3D7_1476900	2.51716	0.870526	-1.64663	N/A	Plasmodium exported protein, unknown function, pseudogene
PF3D7_0600300	0.23164	3.15214	1.75327	RIF	rifin		PF3D7_0632400	2.27916	0.0642483	-2.21491	RIF	rifin		PF3D7_1477300	5.36406	3.64548	-1.71859	Pfg14-744	Plasmodium exported protein (PHIST), unknown function
PF3D7_0601500	18.6227	3.88183	-2.00703	N/A	Plasmodium exported protein (PHISTb), unknown function		PF3D7_0632700	2.44385	0.296639	-2.14721	RIF	rifin		PF3D7_1477400	4.77871	2.48943	-2.28929	N/A	Plasmodium exported protein (PHIST), unknown function
PF3D7_0604200	3.66679	0.35139	-1.78799	N/A	mitochondrial ribosomal protein L41, putative		PF3D7_0700200	3.9724	0.802193	-3.17021	RIF	rifin		PF3D7_1477700	5.5162	3.60803	-1.90817	Pfg14-748	Plasmodium exported protein (PHISTa), unknown function
PF3D7_0605700	1.98687	8.28668	1.63653	N/A	conserved Plasmodium protein, unknown function		PF3D7_0700500	3.15309	0.132458	-3.02063	RIF	rifin		PF3D7_1478800	3.52202	1.45522	-2.0668	N/A	Plasmodium exported protein, unknown function
PF3D7_0620100	11.7461	3.1518	-1.61825	N/A	conserved Plasmodium protein, unknown function		PF3D7_0700800	6.50289	3.74309	-2.7598	MC-2TM	Pfmc-2TM Maurer's cleft two transmembrane protein		PF3D7_1478900	5.93052	3.34896	-2.58155	N/A	unspecified product
PF3D7_0631100	17.1338	3.18284	-2.11612	N/A	Plasmodium exported protein (PHISTb), unknown function		PF3D7_0701100	3.06687	0.273385	-2.79348	RIF	rifin		PF3D7_1479100	1.41462	3.04889	1.63427	N/A	Plasmodium exported protein, unknown function
PF3D7_0701900	298.092	72.9759	-2.01546	N/A	Plasmodium exported protein, unknown function		PF3D7_0701600	6.3782	2.66089	-3.71732	MC-2TM	Pfmc-2TM Maurer's cleft two transmembrane protein
PF3D7_0715500	19.8327	4.58762	-1.89854	N/A	mitochondrial ATP synthase F1, epsilon subunit, putative		PF3D7_0701900	4.27022	2.16291	-2.10731	N/A	Plasmodium exported protein, unknown function
PF3D7_0725600	1007.53	158.349	-2.66199	N/A	18S ribosomal RNA		PF3D7_0702000	6.3631	3.83736	-2.52575	N/A	Plasmodium exported protein (hyp12), unknown function
PF3D7_0725800	266.638	33.9657	-2.93627	N/A	5.8S ribosomal RNA		PF3D7_0705800	3.33319	5.03401	1.70082	N/A	cysteine-rich secretory protein, putative
PF3D7_0725900	19.211	3.7535	-2.08808	N/A	unspecified product		PF3D7_0713100	4.91395	2.04126	-2.87269	MC-2TM	Pfmc-2TM Maurer's cleft two transmembrane protein
PF3D7_0726000	2113.96	582.823	-1.85703	N/A	28S ribosomal RNA		PF3D7_0732000	2.68201	0.158221	-2.52379	N/A	stevor
PF3D7_0726800	4.67322	0.45876	-1.95943	DAD1	dolichyl-diphosphooligosaccharide--protein glycosyltransferase subunit DAD1, putative		PF3D7_0732200	3.88794	1.29509	-2.59286	RIF	rifin
PF3D7_0730900	508.02	159.686	-1.66348	PTP4	EMP1-trafficking protein		PF3D7_0732400	2.42529	0.344431	-2.08086	RIF	rifin
PF3D7_0800800	16.296	0.39322	-3.63395	N/A	Plasmodium exported protein (hyp7), unknown function		PF3D7_0732900	2.15489	0.437633	-1.71726	RIF	rifin
PF3D7_0800900	123.39	1.48016	-5.64829	N/A	Plasmodium exported protein (hyp7), unknown function, pseudogene		PF3D7_0800300	0.311154	2.34219	2.03104	VAR	erythrocyte membrane protein 1, PfEMP1
PF3D7_0802200	58.0963	16.5902	-1.7483	1-CysPxn	1-cys peroxiredoxin		PF3D7_0800800	6.09601	0.863653	-5.23236	N/A	Plasmodium exported protein (hyp7), unknown function
PF3D7_0814600	1.68715	9.30564	1.93929	N/A	conserved Plasmodium protein, unknown function		PF3D7_0800900	2.46277	0	-2.46277	N/A	Plasmodium exported protein (hyp7), unknown function, pseudogene
PF3D7_0819500	12.3418	2.98729	-1.74247	N/A	conserved protein, unknown function		PF3D7_0805200	5.69734	3.62678	-2.07056	GAMER	gamete release protein, putative
PF3D7_0831300	8.77571	1.62743	-1.89555	GEXP13	Plasmodium exported protein, unknown function		PF3D7_0808900	3.22616	0.0727095	-3.15345	RIF	rifin
PF3D7_0900200	0.13061	8.67388	3.09699	RIF	rifin		PF3D7_0830300	1.74313	3.89236	2.14923	SIAP2	sporozoite invasion-associated protein 2
PF3D7_0927100	13.458	2.90945	-1.88683	N/A	conserved Plasmodium protein, unknown function		PF3D7_0830500	6.70566	4.75473	-1.95093	TryThrA	sporozoite and liver stage tryptophan-rich protein, putative
PF3D7_1000600	8.50135	2.14427	-1.59541	RIF	rifin		PF3D7_0831400	6.57646	9.09712	2.52066	N/A	Plasmodium exported protein, unknown function
PF3D7_1016300	1484.65	434.426	-1.7706	GBP	glycophorin binding protein		PF3D7_0831800	12.9441	11.0179	-1.92626	HRPII	histidine-rich protein II
PF3D7_1016900	233.099	58.6373	-1.97283	ETRAMP10.3	early transcribed membrane protein 10.3		PF3D7_0832000	1.77897	0.154765	-1.62421	N/A	stevor
PF3D7_1020100	5.79292	23.3159	1.8398	N/A	flagellar outer arm dynein-associated protein, putative		PF3D7_0832400	2.59968	0.793813	-1.80587	N/A	stevor
PF3D7_1039100	0.97698	9.46651	2.40441	N/A	DnaJ protein, putative, pseudogene		PF3D7_0832500	4.62478	1.17843	-3.44635	RIF	rifin
PF3D7_1102200	0.65132	3.9905	1.59556	N/A	DnaJ protein, putative		PF3D7_0832900	2.90445	0.225645	-2.67881	N/A	stevor
PF3D7_1102500	372.233	61.9659	-2.56744	GEXP02	Plasmodium exported protein (PHISTb), unknown function		PF3D7_0833400	2.43287	0.265329	-2.16754	RIF	rifin
PF3D7_1123700	13.1252	3.49996	-1.65029	N/A	mitochondrial ribosomal protein L37, putative		PF3D7_0900400	2.78204	1.17051	-1.61154	RIF	rifin
PF3D7_1148600	22.5186	5.66901	-1.81826	N/A	18S ribosomal RNA		PF3D7_0901300	1.90834	0.240815	-1.66752	RIF	rifin
PF3D7_1149400	15.1823	3.38173	-1.88484	N/A	Plasmodium exported protein, unknown function		PF3D7_0901400	2.52854	0	-2.52854	RIF	rifin
PF3D7_1149500	1.37754	167.396	6.14624	RESA2	ring-infected erythrocyte surface antigen 2, pseudogene		PF3D7_0901500	2.53904	0.129692	-2.40935	RIF	rifin
PF3D7_1215300	27.1056	7.6225	-1.70468	CPN10	10 kDa chaperonin		PF3D7_0904900	3.31414	4.92759	1.61345	CuTP	copper-transporting ATPase
PF3D7_1216600	5.51593	21.5693	1.79232	CelTOS	cell traversal protein for ookinetes and sporozoites		PF3D7_0921400	2.33142	3.93522	1.6038	NifU	NifU-like scaffold protein, putative
PF3D7_1229700	15.4245	4.37758	-1.61082	N/A	conserved Plasmodium protein, unknown function		PF3D7_0934300	2.32798	4.01866	1.69068	N/A	conserved Plasmodium protein, unknown function
PF3D7_1236200	24.6627	4.5449	-2.21044	N/A	conserved Plasmodium protein, unknown function		PF3D7_0935600	7.07748	5.21606	-1.86142	GIG	gametocytogenesis-implicated protein
PF3D7_1240500	0	2.20206	1.679	N/A	Plasmodium RNA of unknown function RUF6		PF3D7_0935900	9.76986	8.17977	-1.59009	REX1	ring-exported protein 1
PF3D7_1244400	76.3936	15.9962	-2.187	N/A	RNA-binding protein, putative		PF3D7_0936500	2.95863	1.29657	-1.66206	VAP1	virulence-associated protein 1
PF3D7_1253500	0.05834	2.73952	1.82105	N/A	Plasmodium exported protein, unknown function		PF3D7_0936900	1.31809	3.3333	2.01521	N/A	Plasmodium exported protein (PHISTb), unknown function, pseudogene
PF3D7_1301200	7.39248	0.83014	-2.19714	GBPH2	glycophorin binding protein		PF3D7_0937200	2.84699	0.823154	-2.02384	N/A	lysophospholipase, putative
PF3D7_1302100	862.939	40.834	-4.36818	G27/25	gamete antigen 27/25		PF3D7_0937700	1.77504	0.129019	-1.64602	RIF	rifin
PF3D7_1304500	17.8843	4.28466	-1.8373	N/A	small heat shock protein, putative		PF3D7_1000200	2.77504	0.353459	-2.42158	RIF	rifin
PF3D7_1319800	6.3236	1.24431	-1.70628	N/A	conserved Plasmodium protein, unknown function		PF3D7_1000600	7.34014	4.41621	-2.92392	RIF	rifin
PF3D7_1341700	2.5549	0	-1.82981	N/A	conserved Plasmodium protein, unknown function		PF3D7_1000800	3.92352	0.865871	-3.05765	N/A	stevor, pseudogene
PF3D7_1355400	2.02355	8.14459	1.59668	N/A	tRNA Threonine		PF3D7_1001500	12.322	10.6147	-1.70733	ETRAMP10	early transcribed membrane protein 10.1
PF3D7_1362700	11.6039	2.80114	-1.72937	N/A	conserved Plasmodium protein, unknown function		PF3D7_1023500	0.736051	2.43054	1.69449	N/A	conserved Plasmodium protein, unknown function
PF3D7_1371000	22.4566	5.66638	-1.81502	N/A	18S ribosomal RNA		PF3D7_1027700	4.33523	6.1038	1.76857	CEN3	centrin-3
PF3D7_1371800	4.60576	0.41195	-1.98922	N/A	Plasmodium exported protein, unknown function		PF3D7_1031000	2.37548	4.74092	2.36544	P25	25 kDa ookinete surface antigen precursor
PF3D7_1372100	12.3907	0.75808	-2.92916	GEXP04	Plasmodium exported protein (PHISTb), unknown function		PF3D7_1035800	9.18767	7.1422	-2.04547	M712	probable protein, unknown function
PF3D7_1372500	32.3646	6.34367	-2.18374	N/A	stevor, pseudogene		PF3D7_1038600	3.09441	1.46348	-1.63093	N/A	Plasmodium exported protein, unknown function
PF3D7_1372600	14.8351	3.69026	-1.75538	RIF	rifin		PF3D7_1039100	1.10463	2.95785	1.85322	N/A	DnaJ protein, putative, pseudogene
PF3D7_1372700	3.45666	0.23661	-1.84957	RIF	rifin		PF3D7_1039200	1.84475	4.49468	2.64993	N/A	Plasmodium exported protein, unknown function, pseudogene
PF3D7_1401300	11.9464	3.27521	-1.59848	EH2	epoxide hydrolase 2		PF3D7_1039700	5.90795	1.72244	-4.18551	MC-2TM	Pfmc-2TM Maurer's cleft two transmembrane protein
PF3D7_1401500	25.2453	7.59533	-1.61043	N/A	esterase, putative		PF3D7_1040200	5.66706	3.13134	-2.53571	N/A	stevor
PF3D7_1418500	1.24134	10.8252	2.39943	N/A	5S ribosomal RNA		PF3D7_1040500	3.22694	0.198016	-3.02892	RIF	rifin
PF3D7_1418600	1.86201	10.4089	1.99506	N/A	5S ribosomal RNA		PF3D7_1041200	2.9598	0.502259	-2.45754	RIF	rifin
PF3D7_1418700	3.10335	12.4907	1.71709	N/A	5S ribosomal RNA		PF3D7_1100400	2.671	0.277985	-2.39301	RIF	rifin
PF3D7_1424000	0	3.13584	2.04818	N/A	small nucleolar RNA snoR24		PF3D7_1100800	6.7313	2.82451	-3.90679	MC-2TM	Pfmc-2TM Maurer's cleft two transmembrane protein
PF3D7_1424700	2.63785	11.2069	1.74654	N/A	small nucleolar RNA snoR29		PF3D7_1101300	3.91242	1.10033	-2.81209	RIF	rifin
PF3D7_1424900	1.47719	6.60617	1.61847	N/A	small nucleolar RNA snoR30		PF3D7_1101700	6.64476	2.30222	-4.34254	MC-2TM	Pfmc-2TM Maurer's cleft two transmembrane protein
PF3D7_1438300	0	2.00863	1.58911	N/A	tRNA Methionine		PF3D7_1102100	1.90146	4.40438	2.50292	N/A	Plasmodium exported protein, unknown function, pseudogene
PF3D7_1461700	21.0335	1.17038	-3.34368	N/A	conserved Plasmodium protein, unknown function		PF3D7_1103000	1.27384	3.42342	2.14958	N/A	conserved Plasmodium protein, unknown function
PF3D7_1473700	52.5676	16.0018	-1.65568	NUP116	nucleoporin NUP116/NSP116, putative		PF3D7_1112600	2.13033	3.85727	1.72693	N/A	DNA helicase, putative
PF3D7_1474000	6.45614	1.04349	-1.86739	N/A	probable protein, unknown function		PF3D7_1122100	1.63737	3.38661	1.74923	GPI16	GPI transamidase component GPI16, putative
PF3D7_1476500	37.7983	3.64758	-3.06144	N/A	probable protein, unknown function		PF3D7_1136100	1.2668	2.98848	1.72168	N/A	conserved Plasmodium protein, unknown function
PF3D7_1476600	16.1214	2.14217	-2.44597	N/A	Plasmodium exported protein, unknown function		PF3D7_1140500	0.80752	2.57504	1.76752	MyoF	myosin F, putative
PF3D7_1477300	26.416	1.99831	-3.1928	Pfg14-744	Plasmodium exported protein (PHIST), unknown function		PF3D7_1144700	4.03453	5.73426	1.69973	TIC20	apicoplast import protein Tic20, putative
PF3D7_1477400	16.7642	0.65192	-3.42676	N/A	Plasmodium exported protein (PHIST), unknown function		PF3D7_1144800	1.36946	2.98102	1.61157	N/A	conserved Plasmodium protein, unknown function
PF3D7_1477700	50.7153	1.86647	-4.17324	Pfg14-748	Plasmodium exported protein (PHISTa), unknown function		PF3D7_1149200	7.2969	5.29552	-2.00138	N/A	ring-infected erythrocyte surface antigen
PF3D7_1477800	5.68152	74.4101	3.49651	ACBP	acyl-CoA binding protein		PF3D7_1149500	0.473288	3.18816	2.71487	RESA2	ring-infected erythrocyte surface antigen 2, pseudogene
PF3D7_1478800	114.068	5.72645	-4.0965	N/A	Plasmodium exported protein, unknown function		PF3D7_1149800	2.79416	0.0767506	-2.71741	RIF	rifin
PF3D7_1478900	47.3291	5.39195	-2.91856	N/A	unspecified product		PF3D7_1149900	4.63133	0.831756	-3.79957	N/A	stevor
							PF3D7_1200600	4.95391	1.71385	-3.24006	VAR2CSA	erythrocyte membrane protein 1, PfEMP1
							PF3D7_1202800	6.506	4.59966	-1.90634	N/A	conserved Plasmodium protein, unknown function
							PF3D7_1210800	2.09136	0	-2.09136	N/A	small nucleolar RNA snoR14
							PF3D7_1221300	2.99326	4.92584	1.93258	N/A	conserved Plasmodium protein, unknown function
							PF3D7_1224200	0.947157	2.6336	1.68644	N/A	BRO1 domain-containing protein, putative
							PF3D7_1229300	4.65915	2.9554	-1.70375	N/A	conserved Plasmodium protein, unknown function
							PF3D7_1232200	2.84562	4.49447	1.64885	LPD1	dihydrolipoyl dehydrogenase, mitochondrial
							PF3D7_1233800	5.54186	7.83765	2.29579	N/A	conserved Plasmodium protein, unknown function
							PF3D7_1234600	1.62119	3.23977	1.61859	TOC75	protein TOC75, putative
							PF3D7_1240300	3.86004	2.00152	-1.85852	VAR	erythrocyte membrane protein 1, PfEMP1
							PF3D7_1248600	3.05415	4.74579	1.69164	N/A	conserved Plasmodium protein, unknown function
							PF3D7_1254100	2.2468	0.0815442	-2.16526	N/A	stevor
							PF3D7_1254200	2.29029	0.0688771	-2.22141	RIF	rifin
							PF3D7_1254600	3.14108	0.155244	-2.98583	N/A	stevor
							PF3D7_1254700	3.25967	0.211523	-3.04814	RIF	rifin
							PF3D7_1254800	1.97824	0	-1.97824	RIF	rifin
							PF3D7_1255100	1.71897	0.0690697	-1.6499	RIF	rifin
							PF3D7_1300200	2.1462	0.529951	-1.61624	RIF	rifin
							PF3D7_1300600	2.23501	0.0700458	-2.16496	RIF	rifin
							PF3D7_1300900	3.93399	0.415997	-3.51799	N/A	stevor
							PF3D7_1301700	9.88629	8.25341	-1.63288	CBP2	CX3CL1-binding protein 2
							PF3D7_1316300	0.697098	2.43991	1.74281	N/A	conserved Plasmodium protein, unknown function
							PF3D7_1318200	0.519824	2.2562	1.73637	G3PAT	glycerol-3-phosphate 1-O-acyltransferase
							PF3D7_1319700	1.59693	3.21656	1.61963	N/A	protein phosphatase PP2A regulatory subunit A, putative
							PF3D7_1319900	1.07659	3.03101	1.95441	N/A	conserved Plasmodium protein, unknown function
							PF3D7_1334800	3.26838	4.98371	1.71533	MSRP2	MSP7-like protein
							PF3D7_1338400	1.51647	3.14256	1.62609	N/A	SprT-like domain-containing protein, putative
							PF3D7_1352900	4.56306	2.90598	-1.65707	N/A	Plasmodium exported protein, unknown function
							PF3D7_1353200	8.51472	6.87033	-1.64439	MAHRP2	membrane associated histidine-rich protein
							PF3D7_1356900	3.4101	5.08475	1.67465	PK5	protein kinase 5
							PF3D7_1360500	1.37089	2.96917	1.59828	GCbeta	guanylyl cyclase beta
							PF3D7_1370300	9.89832	8.15764	-1.74068	MAHRP1	membrane associated histidine-rich protein
							PF3D7_1371500	2.2024	3.96959	1.76719	N/A	probable protein, unknown function
							PF3D7_1372200	12.2599	10.6106	-1.64927	HRPIII	histidine-rich protein III
							PF3D7_1372500	11.7534	9.25561	-2.49775	N/A	stevor, pseudogene
							PF3D7_1372700	4.85976	1.25154	-3.60822	RIF	rifin
							PF3D7_1400200	5.74739	1.24341	-4.50398	RIF	rifin
							PF3D7_1400300	1.74221	0.137976	-1.60424	RIF	rifin
							PF3D7_1400600	2.9625	0.356865	-2.60564	RIF	rifin
							PF3D7_1400700	2.1622	0.233446	-1.92875	N/A	stevor
							PF3D7_1418800	6.23815	4.64555	-1.5926	N/A	signal recognition particle RNA
							PF3D7_1421150	6.65556	3.85956	-2.796	N/A	C/D small nucleolar RNA
							PF3D7_1423900	2.01219	0	-2.01219	N/A	small nucleolar RNA snoR23
							PF3D7_1424000	2.35853	0.725645	-1.63288	N/A	small nucleolar RNA snoR24
							PF3D7_1425000	0.814337	3.08839	2.27405	N/A	Plasmodium RNA of unknown function RUF4
							PF3D7_1435300	1.2586	2.95993	1.70133	N/A	NAD(P)H-dependent glutamate synthase, putative
							PF3D7_1454900	0.642581	2.32128	1.67869	N/A	conserved Plasmodium protein, unknown function
							PF3D7_1465000	3.9465	5.54962	1.60311	N/A	conserved Plasmodium protein, unknown function
							PF3D7_1473700	5.69401	3.82967	-1.86435	NUP116	nucleoporin NUP116/NSP116, putative
							PF3D7_1476600	4.64487	2.66207	-1.98281	N/A	Plasmodium exported protein, unknown function
							PF3D7_1476900	3.39339	1.71487	-1.67852	N/A	Plasmodium exported protein, unknown function, pseudogene
							PF3D7_1477300	7.09019	4.37748	-2.7127	Pfg14-744	Plasmodium exported protein (PHIST), unknown function
							PF3D7_1477400	5.93263	3.37049	-2.56214	N/A	Plasmodium exported protein (PHIST), unknown function
							PF3D7_1478100	2.87038	0.874097	-1.99628	N/A	Plasmodium exported protein (hyp13), unknown function
							PF3D7_1478800	5.2453	1.73784	-3.50745	N/A	Plasmodium exported protein, unknown function
							PF3D7_1478900	4.94493	2.85362	-2.09131	N/A	unspecified product
							PF3D7_1479500	3.4972	1.24914	-2.24806	N/A	stevor
							PF3D7_1479800	2.31339	0.0702382	-2.24316	RIF	rifin
							PF3D7_1479900	2.04849	0.154285	-1.89421	N/A	stevor

## Sheet: Table S1C
Table S1C: PfHMGB1 peaks annotation
Peakid	Chr	Start	End	Strand	Peak.Score	region	geneid	symbol	product
H1-TeG-R-005_IgG_peak_3	Pf3D7_01_v3	335979	336377	+	2923	promoter-TSS	PF3D7_0108300	ARP	conserved Plasmodium protein, unknown function
H1-TeG-R-005_IgG_peak_8	Pf3D7_01_v3	490621	491056	+	753	promoter-TSS	PF3D7_0113000	GARP	glutamic acid-rich protein
H1-TeG-R-005_IgG_peak_17	Pf3D7_02_v3	89528	89803	+	308	promoter-TSS	PF3D7_0201800	KAHsp40	knob associated heat shock protein 40
H1-TeG-R-005_IgG_peak_18	Pf3D7_02_v3	91781	93299	+	650	exon	PF3D7_0201900	EMP3	erythrocyte membrane protein 3
H1-TeG-R-005_IgG_peak_33	Pf3D7_02_v3	732847	733511	+	655	promoter-TSS	PF3D7_0217700	N/A	E2F-associated phosphoprotein, putative
H1-TeG-R-005_IgG_peak_37	Pf3D7_02_v3	832833	833170	+	387	promoter-TSS	PF3D7_0220700	N/A	Plasmodium exported protein (hyp9), unknown function
H1-TeG-R-005_IgG_peak_47	Pf3D7_03_v3	216997	217272	+	1037	promoter-TSS	PF3D7_0304400	RPL44	60S ribosomal protein L44
H1-TeG-R-005_IgG_peak_49	Pf3D7_03_v3	316696	317109	+	551	promoter-TSS	PF3D7_0307200	N/A	60S ribosomal protein L7, putative
H1-TeG-R-005_IgG_peak_50	Pf3D7_03_v3	368446	368797	+	2399	promoter-TSS	PF3D7_0308400	N/A	U4 spliceosomal RNA
H1-TeG-R-005_IgG_peak_51	Pf3D7_03_v3	402810	403133	+	1241	promoter-TSS	PF3D7_0309500	AS	asparagine synthetase [glutamine-hydrolyzing], putative
H1-TeG-R-005_IgG_peak_54	Pf3D7_03_v3	531084	532140	+	3430	TTS	PF3D7_0312500	MFR3	major facilitator superfamily-related transporter, putative
H1-TeG-R-005_IgG_peak_61	Pf3D7_03_v3	819755	820099	+	531	promoter-TSS	PF3D7_0319700	ABCI3	ABC transporter I family member 1, putative
H1-TeG-R-005_IgG_peak_62	Pf3D7_03_v3	966928	967512	+	563	promoter-TSS	PF3D7_0322900	RPS3A	40S ribosomal protein S3A, putative
H1-TeG-R-005_IgG_peak_76	Pf3D7_04_v3	94490	94770	+	917	promoter-TSS	PF3D7_0401600	RIF	rifin
H1-TeG-R-005_IgG_peak_77	Pf3D7_04_v3	174568	175002	+	2656	promoter-TSS	PF3D7_0403000	N/A	tRNA Asparagine
H1-TeG-R-005_IgG_peak_78	Pf3D7_04_v3	331378	331614	+	332	promoter-TSS	PF3D7_0406400	cGloII	cytosolic glyoxalase II
H1-TeG-R-005_IgG_peak_79	Pf3D7_04_v3	338159	338616	+	845	exon	PF3D7_0406500	N/A	NYN domain-containing protein, putative
H1-TeG-R-005_IgG_peak_80	Pf3D7_04_v3	468835	469398	+	2077	promoter-TSS	PF3D7_0410100	N/A	tRNA Serine
H1-TeG-R-005_IgG_peak_81	Pf3D7_04_v3	469757	470040	+	1832	promoter-TSS	PF3D7_0410200	N/A	tRNA Isoleucine
H1-TeG-R-005_IgG_peak_83	Pf3D7_04_v3	517608	518313	+	1906	promoter-TSS	PF3D7_0411400	N/A	DEAD box ATP-dependent RNA helicase, putative
H1-TeG-R-005_IgG_peak_92	Pf3D7_04_v3	729122	729468	+	1975	promoter-TSS	PF3D7_0416800	SAR1	small GTP-binding protein sar1
H1-TeG-R-005_IgG_peak_100	Pf3D7_04_v3	1117130	1117983	+	2378	promoter-TSS	PF3D7_0424700	FIKK4.2	serine/threonine protein kinase, FIKK family
H1-TeG-R-005_IgG_peak_119	Pf3D7_05_v3	153109	153601	+	1662	promoter-TSS	PF3D7_0503800	RPL31	60S ribosomal protein L31
H1-TeG-R-005_IgG_peak_125	Pf3D7_05_v3	450966	451558	+	3171	promoter-TSS	PF3D7_0510600	N/A	tRNA Leucine
H1-TeG-R-005_IgG_peak_128	Pf3D7_05_v3	465268	466015	+	1358	promoter-TSS	PF3D7_0510900	N/A	small nucleolar RNA snoR04
H1-TeG-R-005_IgG_peak_131	Pf3D7_05_v3	603853	604165	+	2397	promoter-TSS	PF3D7_0514400	N/A	tRNA Phenylalanine
H1-TeG-R-005_IgG_peak_134	Pf3D7_05_v3	714248	714662	+	487	promoter-TSS	PF3D7_0516900	RPL2	60S ribosomal protein L2
H1-TeG-R-005_IgG_peak_139	Pf3D7_05_v3	827911	828236	+	1057	promoter-TSS	PF3D7_0519900	N/A	conserved Plasmodium protein, unknown function
H1-TeG-R-005_IgG_peak_140	Pf3D7_05_v3	895055	895303	+	718	promoter-TSS	PF3D7_0522000	N/A	conserved Plasmodium protein, unknown function
H1-TeG-R-005_IgG_peak_142	Pf3D7_05_v3	945458	945727	+	359	promoter-TSS	PF3D7_0522800	BUD31	pre-mRNA-splicing factor BUD31, putative
H1-TeG-R-005_IgG_peak_146	Pf3D7_05_v3	1150082	1150393	+	1869	promoter-TSS	PF3D7_0527700	N/A	tRNA Glutamic acid
H1-TeG-R-005_IgG_peak_147	Pf3D7_05_v3	1151065	1151513	+	2127	promoter-TSS	PF3D7_0527800	N/A	tRNA Leucine
H1-TeG-R-005_IgG_peak_148	Pf3D7_05_v3	1208275	1208549	+	1219	promoter-TSS	PF3D7_0529600	N/A	tRNA Arginine
H1-TeG-R-005_IgG_peak_149	Pf3D7_05_v3	1288360	1297195	+	15944	TTS	PF3D7_0531900	N/A	unspecified product
H1-TeG-R-005_IgG_peak_151	Pf3D7_05_v3	1300201	1300583	+	2141	promoter-TSS	PF3D7_0532100	ETRAMP5	early transcribed membrane protein 5
H1-TeG-R-005_IgG_peak_153	Pf3D7_05_v3	1307268	1307570	+	735	promoter-TSS	PF3D7_0532300	N/A	Plasmodium exported protein (PHISTb), unknown function
H1-TeG-R-005_IgG_peak_155	Pf3D7_06_v3	61	638	+	2735	TTS	PF3D7_0600100	VAR	erythrocyte membrane protein 1 (PfEMP1), pseudogene
H1-TeG-R-005_IgG_peak_161	Pf3D7_06_v3	360987	361377	+	3688	TTS	PF3D7_0608700	CCT6	T-complex protein 1 subunit zeta
H1-TeG-R-005_IgG_peak_163	Pf3D7_06_v3	452292	452537	+	600	promoter-TSS	PF3D7_0610700	N/A	conserved Plasmodium protein, unknown function
H1-TeG-R-005_IgG_peak_166	Pf3D7_06_v3	489657	489974	+	1512	promoter-TSS	PF3D7_0611700	RPL39	60S ribosomal protein L39
H1-TeG-R-005_IgG_peak_167	Pf3D7_06_v3	608219	608839	+	1026	TTS	PF3D7_0614600	N/A	conserved Plasmodium protein, unknown function
H1-TeG-R-005_IgG_peak_171	Pf3D7_06_v3	860904	861209	+	2117	promoter-TSS	PF3D7_0620800	N/A	tRNA Alanine
H1-TeG-R-005_IgG_peak_172	Pf3D7_06_v3	861551	861904	+	2824	promoter-TSS	PF3D7_0620900	N/A	tRNA Leucine
H1-TeG-R-005_IgG_peak_173	Pf3D7_06_v3	883455	883752	+	2005	promoter-TSS	PF3D7_0621600	N/A	tRNA Serine
H1-TeG-R-005_IgG_peak_176	Pf3D7_06_v3	1103115	1103592	+	431	promoter-TSS	PF3D7_0627600	N/A	conserved Plasmodium protein, unknown function
H1-TeG-R-005_IgG_peak_179	Pf3D7_06_v3	1183169	1183410	+	304	promoter-TSS	PF3D7_0628700	N/A	conserved Plasmodium protein, unknown function
H1-TeG-R-005_IgG_peak_195	Pf3D7_07_v3	25517	25841	+	322	exon	PF3D7_0700100	VAR	erythrocyte membrane protein 1, PfEMP1
H1-TeG-R-005_IgG_peak_199	Pf3D7_07_v3	111379	111670	+	1644	promoter-TSS	PF3D7_0702700	N/A	tRNA Alanine
H1-TeG-R-005_IgG_peak_200	Pf3D7_07_v3	111927	112220	+	1673	promoter-TSS	PF3D7_0702700	N/A	tRNA Alanine
H1-TeG-R-005_IgG_peak_204	Pf3D7_07_v3	325943	326265	+	2371	promoter-TSS	PF3D7_0706800	N/A	tRNA Threonine
H1-TeG-R-005_IgG_peak_205	Pf3D7_07_v3	326634	326941	+	2253	promoter-TSS	PF3D7_0706900	N/A	tRNA Histidine
H1-TeG-R-005_IgG_peak_206	Pf3D7_07_v3	327411	328078	+	3030	promoter-TSS	PF3D7_0707000	N/A	tRNA Lysine
H1-TeG-R-005_IgG_peak_207	Pf3D7_07_v3	328869	329226	+	4266	promoter-TSS	PF3D7_0707100	N/A	tRNA Lysine
H1-TeG-R-005_IgG_peak_208	Pf3D7_07_v3	373670	373920	+	913	promoter-TSS	PF3D7_0708100	RPB10	DNA-directed RNA polymerases I, II, and III subunit RPABC5, putative
H1-TeG-R-005_IgG_peak_215	Pf3D7_07_v3	482185	482481	+	588	promoter-TSS	PF3D7_0710700	N/A	conserved Plasmodium protein, unknown function
H1-TeG-R-005_IgG_peak_223	Pf3D7_07_v3	670689	670975	+	1401	promoter-TSS	PF3D7_0714700	N/A	tRNA Asparagine
H1-TeG-R-005_IgG_peak_224	Pf3D7_07_v3	671526	671956	+	1555	promoter-TSS	PF3D7_0714800	N/A	tRNA Leucine
H1-TeG-R-005_IgG_peak_225	Pf3D7_07_v3	672601	672966	+	2752	promoter-TSS	PF3D7_0714900	N/A	tRNA Serine
H1-TeG-R-005_IgG_peak_228	Pf3D7_07_v3	932849	933394	+	690	promoter-TSS	PF3D7_0721600	N/A	40S ribosomal protein S5, putative
H1-TeG-R-005_IgG_peak_229	Pf3D7_07_v3	1082057	1091750	+	16521	TTS	PF3D7_0725800	N/A	5.8S ribosomal RNA
H1-TeG-R-005_IgG_peak_233	Pf3D7_07_v3	1317924	1318241	+	3054	promoter-TSS	PF3D7_0730600	N/A	tRNA Valine
H1-TeG-R-005_IgG_peak_234	Pf3D7_07_v3	1318575	1319221	+	2605	TTS	PF3D7_0730700	N/A	tRNA Threonine
H1-TeG-R-005_IgG_peak_235	Pf3D7_07_v3	1328989	1330391	+	852	exon	PF3D7_0730900	PTP4	EMP1-trafficking protein
H1-TeG-R-005_IgG_peak_245	Pf3D7_08_v3	236458	236999	+	342	promoter-TSS	PF3D7_0803900	N/A	C/D small nucleolar RNA
H1-TeG-R-005_IgG_peak_254	Pf3D7_08_v3	655198	655603	+	668	promoter-TSS	PF3D7_0813300	N/A	conserved Plasmodium protein, unknown function
H1-TeG-R-005_IgG_peak_262	Pf3D7_08_v3	861420	862464	+	704	exon	PF3D7_0818900	HSP70	heat shock protein 70
H1-TeG-R-005_IgG_peak_268	Pf3D7_08_v3	1293341	1293662	+	1171	promoter-TSS	PF3D7_0830400	N/A	conserved Plasmodium protein, unknown function
H1-TeG-R-005_IgG_peak_275	Pf3D7_08_v3	1376019	1376505	+	4698	promoter-TSS	PF3D7_0831800	HRPII	histidine-rich protein II
H1-TeG-R-005_IgG_peak_274	Pf3D7_08_v3	1373688	1375317	+	2928	exon	PF3D7_0831800	HRPII	histidine-rich protein II
H1-TeG-R-005_IgG_peak_289	Pf3D7_09_v3	28660	28938	+	363	TTS	PF3D7_0900100	VAR	erythrocyte membrane protein 1, PfEMP1
H1-TeG-R-005_IgG_peak_297	Pf3D7_09_v3	556016	556299	+	836	promoter-TSS	PF3D7_0912500	N/A	SAP domain-containing protein, putative
H1-TeG-R-005_IgG_peak_300	Pf3D7_09_v3	736584	737041	+	638	TTS	PF3D7_0917800	N/A	conserved Plasmodium protein, unknown function
H1-TeG-R-005_IgG_peak_302	Pf3D7_09_v3	877252	877544	+	1062	promoter-TSS	PF3D7_0921600	N/A	tetratricopeptide repeat protein, putative
H1-TeG-R-005_IgG_peak_304	Pf3D7_09_v3	1039395	1039649	+	523	TTS	PF3D7_0925800	N/A	conserved Plasmodium protein, unknown function
H1-TeG-R-005_IgG_peak_305	Pf3D7_09_v3	1039992	1040240	+	655	promoter-TSS	PF3D7_0925900	N/A	conserved Plasmodium protein, unknown function
H1-TeG-R-005_IgG_peak_322	Pf3D7_10_v3	82148	82542	+	1924	promoter-TSS	PF3D7_1001500	ETRAMP10	early transcribed membrane protein 10.1
H1-TeG-R-005_IgG_peak_324	Pf3D7_10_v3	161512	161801	+	703	promoter-TSS	PF3D7_1003500	N/A	40S ribosomal protein S20e, putative
H1-TeG-R-005_IgG_peak_327	Pf3D7_10_v3	421950	422288	+	917	promoter-TSS	PF3D7_1010700	N/A	dolichyl-phosphate-mannose protein mannosyltransferase, putative
H1-TeG-R-005_IgG_peak_331	Pf3D7_10_v3	636523	636857	+	1949	promoter-TSS	PF3D7_1015900	ENO	enolase
H1-TeG-R-005_IgG_peak_333	Pf3D7_10_v3	785843	786232	+	748	promoter-TSS	PF3D7_1019400	N/A	60S ribosomal protein L30e, putative
H1-TeG-R-005_IgG_peak_339	Pf3D7_10_v3	1205396	1205666	+	1213	promoter-TSS	PF3D7_1029500	N/A	conserved Plasmodium protein, unknown function
H1-TeG-R-005_IgG_peak_340	Pf3D7_10_v3	1395333	1396398	+	733	exon	PF3D7_1035200	N/A	S-antigen
H1-TeG-R-005_IgG_peak_342	Pf3D7_10_v3	1437152	1438899	+	1730	exon	PF3D7_1036400	LSA1	liver stage antigen 1
H1-TeG-R-005_IgG_peak_346	Pf3D7_10_v3	1543687	1545789	+	1373	exon	PF3D7_1038400	Pf11-1	gametocyte-specific protein
H1-TeG-R-005_IgG_peak_362	Pf3D7_11_v3	143232	143589	+	4321	promoter-TSS	PF3D7_1103200	N/A	tRNA Glycine
H1-TeG-R-005_IgG_peak_363	Pf3D7_11_v3	144694	145078	+	4101	promoter-TSS	PF3D7_1103300	N/A	tRNA Leucine
H1-TeG-R-005_IgG_peak_366	Pf3D7_11_v3	237818	238291	+	1098	promoter-TSS	PF3D7_1105400	N/A	40S ribosomal protein S4, putative
H1-TeG-R-005_IgG_peak_374	Pf3D7_11_v3	633495	633803	+	346	promoter-TSS	PF3D7_1116700	DPAP1	dipeptidyl aminopeptidase 1
H1-TeG-R-005_IgG_peak_377	Pf3D7_11_v3	760795	761128	+	653	promoter-TSS	PF3D7_1120100	PGM1	phosphoglycerate mutase, putative
H1-TeG-R-005_IgG_peak_380	Pf3D7_11_v3	834595	835454	+	491	TTS	PF3D7_1121900	N/A	serine/threonine protein kinase, putative
H1-TeG-R-005_IgG_peak_382	Pf3D7_11_v3	1002311	1002724	+	655	promoter-TSS	PF3D7_1125500	SNRPD1	small nuclear ribonucleoprotein Sm D1, putative
H1-TeG-R-005_IgG_peak_384	Pf3D7_11_v3	1025026	1025446	+	942	promoter-TSS	PF3D7_1126200	RPS18	40S ribosomal protein S18, putative
H1-TeG-R-005_IgG_peak_386	Pf3D7_11_v3	1155052	1155383	+	567	promoter-TSS	PF3D7_1129850	N/A	UNC-50 protein, putative, pseudogene
H1-TeG-R-005_IgG_peak_388	Pf3D7_11_v3	1164177	1164609	+	1166	promoter-TSS	PF3D7_1130200	PfP0	60S ribosomal protein P0
H1-TeG-R-005_IgG_peak_390	Pf3D7_11_v3	1300016	1300606	+	405	exon	PF3D7_1133600	N/A	conserved Plasmodium protein, unknown function
H1-TeG-R-005_IgG_peak_391	Pf3D7_11_v3	1385931	1386669	+	664	TTS	PF3D7_1135500	N/A	conserved Plasmodium protein, unknown function
H1-TeG-R-005_IgG_peak_392	Pf3D7_11_v3	1421751	1422061	+	1245	promoter-TSS	PF3D7_1136300	TSN	tudor staphylococcal nuclease
H1-TeG-R-005_IgG_peak_393	Pf3D7_11_v3	1461193	1461628	+	4011	promoter-TSS	PF3D7_1137100	N/A	mitochondrial ribosomal protein S9 precursor, putative
H1-TeG-R-005_IgG_peak_404	Pf3D7_12_v3	85279	85533	+	346	promoter-TSS	PF3D7_1201100	N/A	RESA-like protein with PHIST and DnaJ domains
H1-TeG-R-005_IgG_peak_405	Pf3D7_12_v3	206903	207465	+	437	TTS	PF3D7_1204400	N/A	conserved Plasmodium membrane protein, unknown function
H1-TeG-R-005_IgG_peak_408	Pf3D7_12_v3	526867	527286	+	393	exon	PF3D7_1211800	PfpUB	polyubiquitin
H1-TeG-R-005_IgG_peak_409	Pf3D7_12_v3	576208	576706	+	6356	TTS	PF3D7_1213100	N/A	U1 spliceosomal RNA
H1-TeG-R-005_IgG_peak_410	Pf3D7_12_v3	647744	648294	+	487	promoter-TSS	PF3D7_1216200	N/A	glycerol-3-phosphate dehydrogenase, putative
H1-TeG-R-005_IgG_peak_411	Pf3D7_12_v3	666766	667113	+	2556	promoter-TSS	PF3D7_1216800	N/A	tRNA Proline
H1-TeG-R-005_IgG_peak_415	Pf3D7_12_v3	876288	876546	+	851	TTS	PF3D7_1222000	N/A	tRNA-splicing ligase RtcB, putative
H1-TeG-R-005_IgG_peak_416	Pf3D7_12_v3	886778	887073	+	1395	promoter-TSS	PF3D7_1222300	GRP94	endoplasmin, putative
H1-TeG-R-005_IgG_peak_417	Pf3D7_12_v3	985016	985731	+	1825	TTS	PF3D7_1224200	N/A	BRO1 domain-containing protein, putative
H1-TeG-R-005_IgG_peak_423	Pf3D7_12_v3	1285046	1286012	+	1446	TTS	PF3D7_1231300	N/A	conserved Plasmodium protein, unknown function
H1-TeG-R-005_IgG_peak_428	Pf3D7_12_v3	1709505	1710001	+	345	exon	PF3D7_1240400	VAR	erythrocyte membrane protein 1, PfEMP1
H1-TeG-R-005_IgG_peak_430	Pf3D7_12_v3	1721288	1721639	+	324	exon	PF3D7_1240600	VAR	erythrocyte membrane protein 1, PfEMP1
H1-TeG-R-005_IgG_peak_432	Pf3D7_12_v3	1802760	1803329	+	326	promoter-TSS	PF3D7_1242700	N/A	40S ribosomal protein S17, putative
H1-TeG-R-005_IgG_peak_433	Pf3D7_12_v3	1857650	1858148	+	1825	promoter-TSS	PF3D7_1244300	N/A	ACEA small nucleolar RNA U3
H1-TeG-R-005_IgG_peak_437	Pf3D7_12_v3	2112739	2113061	+	3258	promoter-TSS	PF3D7_1251900	N/A	tRNA Valine
H1-TeG-R-005_IgG_peak_438	Pf3D7_12_v3	2113629	2113907	+	1926	promoter-TSS	PF3D7_1252000	N/A	tRNA Glutamic acid
H1-TeG-R-005_IgG_peak_452	Pf3D7_13_v3	98166	98959	+	346	promoter-TSS	PF3D7_1301700	CBP2	CX3CL1-binding protein 2
H1-TeG-R-005_IgG_peak_455	Pf3D7_13_v3	244435	244753	+	625	promoter-TSS	PF3D7_1304900	RPB11	DNA-directed RNA polymerase II subunit RPB11, putative
H1-TeG-R-005_IgG_peak_460	Pf3D7_13_v3	707684	707937	+	762	promoter-TSS	PF3D7_1317000	USP39	U4/U6.U5 tri-snRNP-associated protein 2, putative
H1-TeG-R-005_IgG_peak_464	Pf3D7_13_v3	966972	967413	+	326	promoter-TSS	PF3D7_1323100	N/A	60S ribosomal protein L6, putative
H1-TeG-R-005_IgG_peak_465	Pf3D7_13_v3	973477	973885	+	1312	promoter-TSS	PF3D7_1323400	RPL23	60S ribosomal protein L23
H1-TeG-R-005_IgG_peak_467	Pf3D7_13_v3	1040135	1040705	+	2358	promoter-TSS	PF3D7_1324900	LDH	L-lactate dehydrogenase
H1-TeG-R-005_IgG_peak_469	Pf3D7_13_v3	1138343	1138618	+	303	promoter-TSS	PF3D7_1327000	N/A	conserved Plasmodium protein, unknown function
H1-TeG-R-005_IgG_peak_470	Pf3D7_13_v3	1161842	1162241	+	1042	promoter-TSS	PF3D7_1327700	UPF3B	regulator of nonsense transcripts 3B, putative
H1-TeG-R-005_IgG_peak_471	Pf3D7_13_v3	1167008	1167962	+	841	TTS	PF3D7_1327900	N/A	conserved Plasmodium protein, unknown function
H1-TeG-R-005_IgG_peak_475	Pf3D7_13_v3	1293745	1294035	+	955	promoter-TSS	PF3D7_1330800	N/A	RNA-binding protein, putative
H1-TeG-R-005_IgG_peak_476	Pf3D7_13_v3	1323225	1323468	+	820	promoter-TSS	PF3D7_1331900	N/A	small nucleolar RNA snoR18
H1-TeG-R-005_IgG_peak_477	Pf3D7_13_v3	1369653	1370105	+	468	promoter-TSS	PF3D7_1333400	N/A	conserved protein, unknown function
H1-TeG-R-005_IgG_peak_478	Pf3D7_13_v3	1382197	1382503	+	917	promoter-TSS	PF3D7_1333800	N/A	conserved Plasmodium protein, unknown function
H1-TeG-R-005_IgG_peak_479	Pf3D7_13_v3	1397361	1397654	+	770	promoter-TSS	PF3D7_1334200	N/A	chaperone binding protein, putative
H1-TeG-R-005_IgG_peak_480	Pf3D7_13_v3	1524014	1524286	+	1746	promoter-TSS	PF3D7_1337600	N/A	tRNA Serine
H1-TeG-R-005_IgG_peak_482	Pf3D7_13_v3	1575226	1575553	+	4197	promoter-TSS	PF3D7_1339100	N/A	tRNA Methionine
H1-TeG-R-005_IgG_peak_483	Pf3D7_13_v3	1576809	1577156	+	2486	promoter-TSS	PF3D7_1339200	N/A	tRNA Proline
H1-TeG-R-005_IgG_peak_485	Pf3D7_13_v3	1678597	1678836	+	392	promoter-TSS	PF3D7_1342800	PEPCK	phosphoenolpyruvate carboxykinase
H1-TeG-R-005_IgG_peak_487	Pf3D7_13_v3	1810956	1811215	+	647	promoter-TSS	PF3D7_1345100	TRX2	thioredoxin 2
H1-TeG-R-005_IgG_peak_489	Pf3D7_13_v3	2051025	2051308	+	1003	promoter-TSS	PF3D7_1351400	N/A	60S ribosomal protein L17, putative
H1-TeG-R-005_IgG_peak_491	Pf3D7_13_v3	2079858	2080241	+	2513	promoter-TSS	PF3D7_1352200	UTP15	U3 small nucleolar RNA-associated protein 15, putative
H1-TeG-R-005_IgG_peak_495	Pf3D7_13_v3	2197813	2198109	+	1538	promoter-TSS	PF3D7_1355400	N/A	tRNA Threonine
H1-TeG-R-005_IgG_peak_498	Pf3D7_13_v3	2215922	2216184	+	370	promoter-TSS	PF3D7_1355900	N/A	RWD domain-containing protein, putative
H1-TeG-R-005_IgG_peak_499	Pf3D7_13_v3	2267821	2268218	+	2832	promoter-TSS	PF3D7_1357100	N/A	elongation factor 1-alpha
H1-TeG-R-005_IgG_peak_500	Pf3D7_13_v3	2291126	2291362	+	415	promoter-TSS	PF3D7_1357800	CCT4	T-complex protein 1 subunit delta
H1-TeG-R-005_IgG_peak_504	Pf3D7_13_v3	2633793	2634048	+	531	promoter-TSS	PF3D7_1365900	N/A	ubiquitin-60S ribosomal protein L40
H1-TeG-R-005_IgG_peak_505	Pf3D7_13_v3	2665966	2666213	+	686	promoter-TSS	PF3D7_1366700	N/A	conserved Plasmodium protein, unknown function
H1-TeG-R-005_IgG_peak_506	Pf3D7_13_v3	2717265	2717506	+	600	promoter-TSS	PF3D7_1368300	N/A	conserved Plasmodium protein, unknown function
H1-TeG-R-005_IgG_peak_507	Pf3D7_13_v3	2780239	2781833	+	3239	promoter-TSS	PF3D7_1370000	N/A	tRNA Arginine
H1-TeG-R-005_IgG_peak_508	Pf3D7_13_v3	2783042	2783952	+	2547	promoter-TSS	PF3D7_1370200	N/A	tRNA Glycine
H1-TeG-R-005_IgG_peak_511	Pf3D7_13_v3	2801226	2801465	+	528	exon	PF3D7_1371000	N/A	18S ribosomal RNA
H1-TeG-R-005_IgG_peak_516	Pf3D7_14_v3	71	1373	+	11884	promoter-TSS	PF3D7_1400100	N/A	erythrocyte membrane protein 1 (PfEMP1), pseudogene
H1-TeG-R-005_IgG_peak_521	Pf3D7_14_v3	204640	204902	+	463	promoter-TSS	PF3D7_1405800	BOP1	ribosome biogenesis protein BOP1, putative
H1-TeG-R-005_IgG_peak_525	Pf3D7_14_v3	296282	296758	+	2298	promoter-TSS	PF3D7_1408100	HAP	plasmepsin III
H1-TeG-R-005_IgG_peak_529	Pf3D7_14_v3	777888	778375	+	2044	promoter-TSS	PF3D7_1418400	N/A	tRNA Proline
H1-TeG-R-005_IgG_peak_530	Pf3D7_14_v3	779212	781157	+	7854	promoter-TSS	PF3D7_1418700	N/A	5S ribosomal RNA
H1-TeG-R-005_IgG_peak_531	Pf3D7_14_v3	781535	782524	+	7548	TTS	PF3D7_1418800	N/A	signal recognition particle RNA
H1-TeG-R-005_IgG_peak_533	Pf3D7_14_v3	845794	846056	+	326	promoter-TSS	PF3D7_1420400	GlyRS	glycine--tRNA ligase
H1-TeG-R-005_IgG_peak_535	Pf3D7_14_v3	976441	977549	+	1362	promoter-TSS	PF3D7_1424400	N/A	60S ribosomal protein L7-3, putative
H1-TeG-R-005_IgG_peak_539	Pf3D7_14_v3	1107088	1107498	+	483	promoter-TSS	PF3D7_1428300	N/A	proliferation-associated protein 2g4, putative
H1-TeG-R-005_IgG_peak_540	Pf3D7_14_v3	1246073	1246306	+	326	promoter-TSS	PF3D7_1431700	N/A	60S ribosomal protein L14, putative
H1-TeG-R-005_IgG_peak_543	Pf3D7_14_v3	1545044	1545309	+	398	promoter-TSS	PF3D7_1438200	N/A	tRNA Selenocysteine
H1-TeG-R-005_IgG_peak_544	Pf3D7_14_v3	1546105	1546471	+	4887	promoter-TSS	PF3D7_1438300	N/A	tRNA Methionine
H1-TeG-R-005_IgG_peak_545	Pf3D7_14_v3	1560967	1561337	+	961	promoter-TSS	PF3D7_1438500	CPSF3	cleavage and polyadenylation specificity factor subunit 3, putative
H1-TeG-R-005_IgG_peak_547	Pf3D7_14_v3	1677599	1677933	+	2173	promoter-TSS	PF3D7_1441200	N/A	60S ribosomal protein L1, putative
H1-TeG-R-005_IgG_peak_549	Pf3D7_14_v3	1866096	1866397	+	480	promoter-TSS	PF3D7_1445400	CLK1	protein serine/threonine kinase-1
H1-TeG-R-005_IgG_peak_551	Pf3D7_14_v3	1889295	1889629	+	1634	promoter-TSS	PF3D7_1446000	N/A	U5 spliceosomal RNA
H1-TeG-R-005_IgG_peak_552	Pf3D7_14_v3	1895329	1895611	+	774	promoter-TSS	PF3D7_1446200	LAP	M17 leucyl aminopeptidase
H1-TeG-R-005_IgG_peak_560	Pf3D7_14_v3	2558287	2558769	+	879	promoter-TSS	PF3D7_1462800	GAPDH	glyceraldehyde-3-phosphate dehydrogenase
H1-TeG-R-005_IgG_peak_563	Pf3D7_14_v3	2605792	2606034	+	434	promoter-TSS	PF3D7_1464400	N/A	zinc finger protein, putative
H1-TeG-R-005_IgG_peak_567	Pf3D7_14_v3	2801460	2802363	+	394	promoter-TSS	PF3D7_1468200	N/A	conserved protein, unknown function
H1-TeG-R-005_IgG_peak_572	Pf3D7_14_v3	3128659	3128937	+	708	promoter-TSS	PF3D7_1476000	N/A	conserved Plasmodium protein, unknown function
H1-TeG-R-005_IgG_peak_573	Pf3D7_14_v3	3132464	3132795	+	1306	TTS	PF3D7_1476100	ETRAMP14.2	early transcribed membrane protein 14.2
H1-TeG-R-005_IgG_peak_574	Pf3D7_14_v3	3291443	3291876	+	348	TTS	PF3D7_1480100	N/A	erythrocyte membrane protein 1 (PfEMP1), pseudogene
H1-TeG-R-005_IgG_peak_67	Pf3D7_03_v3	1063272	1067902	+	35864	Intergenic
H1-TeG-R-005_IgG_peak_45	Pf3D7_03_v3	226	3425	+	24515	Intergenic
H1-TeG-R-005_IgG_peak_515	Pf3D7_13_v3	2922559	2925144	+	19091	Intergenic
H1-TeG-R-005_IgG_peak_191	Pf3D7_07_v3	186	1616	+	18630	Intergenic
H1-TeG-R-005_IgG_peak_400	Pf3D7_11_v3	2037031	2038067	+	2640	Intergenic
H1-TeG-R-005_IgG_peak_336	Pf3D7_10_v3	1011900	1012369	+	2629	Intergenic
H1-TeG-R-005_IgG_peak_395	Pf3D7_11_v3	1632646	1632922	+	1306	Intergenic
H1-TeG-R-005_IgG_peak_190	Pf3D7_06_v3	1416657	1418078	+	10764	Intergenic
H1-TeG-R-005_IgG_peak_82	Pf3D7_04_v3	496269	496577	+	1257	Intergenic
H1-TeG-R-005_IgG_peak_565	Pf3D7_14_v3	2721127	2721507	+	2536	Intergenic
H1-TeG-R-005_IgG_peak_337	Pf3D7_10_v3	1121519	1122209	+	1748	Intergenic
H1-TeG-R-005_IgG_peak_379	Pf3D7_11_v3	831003	831942	+	5576	Intergenic
H1-TeG-R-005_IgG_peak_23	Pf3D7_02_v3	106656	107847	+	5014	Intergenic
H1-TeG-R-005_IgG_peak_158	Pf3D7_06_v3	57447	59785	+	4894	Intergenic
H1-TeG-R-005_IgG_peak_378	Pf3D7_11_v3	817300	818394	+	1734	Intergenic
H1-TeG-R-005_IgG_peak_11	Pf3D7_02_v3	47	1113	+	4783	Intergenic
H1-TeG-R-005_IgG_peak_113	Pf3D7_05_v3	62705	63148	+	647	Intergenic
H1-TeG-R-005_IgG_peak_518	Pf3D7_14_v3	54704	55005	+	1187	Intergenic
H1-TeG-R-005_IgG_peak_127	Pf3D7_05_v3	457789	458775	+	1182	Intergenic
H1-TeG-R-005_IgG_peak_34	Pf3D7_02_v3	811128	811571	+	2351	Intergenic
H1-TeG-R-005_IgG_peak_367	Pf3D7_11_v3	244857	245132	+	822	Intergenic
H1-TeG-R-005_IgG_peak_298	Pf3D7_09_v3	655727	656149	+	623	Intergenic
H1-TeG-R-005_IgG_peak_334	Pf3D7_10_v3	935687	936487	+	2252	Intergenic
H1-TeG-R-005_IgG_peak_407	Pf3D7_12_v3	306449	306822	+	2180	Intergenic
H1-TeG-R-005_IgG_peak_354	Pf3D7_11_v3	111	790	+	3356	Intergenic
H1-TeG-R-005_IgG_peak_318	Pf3D7_10_v3	57	810	+	2173	Intergenic
H1-TeG-R-005_IgG_peak_260	Pf3D7_08_v3	858870	859492	+	3241	Intergenic
H1-TeG-R-005_IgG_peak_55	Pf3D7_03_v3	597298	597817	+	1469	Intergenic
H1-TeG-R-005_IgG_peak_7	Pf3D7_01_v3	460447	461274	+	3222	Intergenic
H1-TeG-R-005_IgG_peak_6	Pf3D7_01_v3	456984	457777	+	3192	Intergenic
H1-TeG-R-005_IgG_peak_46	Pf3D7_03_v3	101653	102122	+	2044	Intergenic
H1-TeG-R-005_IgG_peak_197	Pf3D7_07_v3	99724	100922	+	3127	Intergenic
H1-TeG-R-005_IgG_peak_493	Pf3D7_13_v3	2126536	2127117	+	2038	Intergenic
H1-TeG-R-005_IgG_peak_138	Pf3D7_05_v3	824507	824816	+	744	Intergenic
H1-TeG-R-005_IgG_peak_232	Pf3D7_07_v3	1293592	1294118	+	2000	Intergenic
H1-TeG-R-005_IgG_peak_472	Pf3D7_13_v3	1170473	1171516	+	2925	Intergenic
H1-TeG-R-005_IgG_peak_237	Pf3D7_07_v3	1348403	1348736	+	1975	Intergenic
H1-TeG-R-005_IgG_peak_538	Pf3D7_14_v3	1074398	1075362	+	2853	Intergenic
H1-TeG-R-005_IgG_peak_461	Pf3D7_13_v3	715840	716518	+	559	Intergenic
H1-TeG-R-005_IgG_peak_558	Pf3D7_14_v3	2333149	2333847	+	1943	Intergenic
H1-TeG-R-005_IgG_peak_317	Pf3D7_09_v3	1541050	1541701	+	2803	Intergenic
H1-TeG-R-005_IgG_peak_282	Pf3D7_08_v3	1468270	1469113	+	310	Intergenic
H1-TeG-R-005_IgG_peak_397	Pf3D7_11_v3	1937250	1937605	+	1345	Intergenic
H1-TeG-R-005_IgG_peak_307	Pf3D7_09_v3	1244586	1245190	+	1323	Intergenic
H1-TeG-R-005_IgG_peak_273	Pf3D7_08_v3	1369051	1369822	+	699	Intergenic
H1-TeG-R-005_IgG_peak_375	Pf3D7_11_v3	641509	642214	+	1868	Intergenic
H1-TeG-R-005_IgG_peak_568	Pf3D7_14_v3	2823812	2824099	+	531	Intergenic
H1-TeG-R-005_IgG_peak_458	Pf3D7_13_v3	635572	635858	+	1273	Intergenic
H1-TeG-R-005_IgG_peak_255	Pf3D7_08_v3	663613	664457	+	888	Intergenic
H1-TeG-R-005_IgG_peak_203	Pf3D7_07_v3	307737	308586	+	1795	Intergenic
H1-TeG-R-005_IgG_peak_56	Pf3D7_03_v3	600523	601124	+	874	Intergenic
H1-TeG-R-005_IgG_peak_31	Pf3D7_02_v3	603849	604102	+	859	Intergenic
H1-TeG-R-005_IgG_peak_198	Pf3D7_07_v3	107190	108141	+	2452	Intergenic
H1-TeG-R-005_IgG_peak_554	Pf3D7_14_v3	2089363	2089741	+	2424	Intergenic
H1-TeG-R-005_IgG_peak_89	Pf3D7_04_v3	644538	645257	+	1219	Intergenic
H1-TeG-R-005_IgG_peak_320	Pf3D7_10_v3	26660	27012	+	649	Intergenic
H1-TeG-R-005_IgG_peak_329	Pf3D7_10_v3	477143	478031	+	491	Intergenic
H1-TeG-R-005_IgG_peak_422	Pf3D7_12_v3	1281552	1282609	+	1429	Intergenic
H1-TeG-R-005_IgG_peak_283	Pf3D7_08_v3	1472291	1472706	+	828	Intergenic
H1-TeG-R-005_IgG_peak_36	Pf3D7_02_v3	816041	816388	+	1638	Intergenic
H1-TeG-R-005_IgG_peak_510	Pf3D7_13_v3	2790292	2790572	+	480	Intergenic
H1-TeG-R-005_IgG_peak_425	Pf3D7_12_v3	1509732	1509999	+	571	Intergenic
H1-TeG-R-005_IgG_peak_524	Pf3D7_14_v3	292040	292551	+	1166	Intergenic
H1-TeG-R-005_IgG_peak_447	Pf3D7_13_v3	166	851	+	1531	Intergenic
H1-TeG-R-005_IgG_peak_537	Pf3D7_14_v3	1071072	1071997	+	1108	Intergenic
H1-TeG-R-005_IgG_peak_160	Pf3D7_06_v3	76471	77260	+	1509	Intergenic
H1-TeG-R-005_IgG_peak_372	Pf3D7_11_v3	594197	595207	+	1498	Intergenic
H1-TeG-R-005_IgG_peak_351	Pf3D7_10_v3	1651455	1651845	+	1081	Intergenic
H1-TeG-R-005_IgG_peak_214	Pf3D7_07_v3	479822	480518	+	1469	Intergenic
H1-TeG-R-005_IgG_peak_369	Pf3D7_11_v3	376165	376434	+	762	Intergenic
H1-TeG-R-005_IgG_peak_257	Pf3D7_08_v3	685055	685326	+	699	Intergenic
H1-TeG-R-005_IgG_peak_306	Pf3D7_09_v3	1241142	1241942	+	1412	Intergenic
H1-TeG-R-005_IgG_peak_494	Pf3D7_13_v3	2128917	2129304	+	1407	Intergenic
H1-TeG-R-005_IgG_peak_550	Pf3D7_14_v3	1869247	1869480	+	571	Intergenic
H1-TeG-R-005_IgG_peak_509	Pf3D7_13_v3	2785957	2786487	+	907	Intergenic
H1-TeG-R-005_IgG_peak_165	Pf3D7_06_v3	481003	481739	+	1384	Intergenic
H1-TeG-R-005_IgG_peak_213	Pf3D7_07_v3	401124	401843	+	1384	Intergenic
H1-TeG-R-005_IgG_peak_184	Pf3D7_06_v3	1309539	1311112	+	1971	Intergenic
H1-TeG-R-005_IgG_peak_175	Pf3D7_06_v3	944757	945046	+	780	Intergenic
H1-TeG-R-005_IgG_peak_311	Pf3D7_09_v3	1428869	1429305	+	1373	Intergenic
H1-TeG-R-005_IgG_peak_188	Pf3D7_06_v3	1384090	1384491	+	1941	Intergenic
H1-TeG-R-005_IgG_peak_299	Pf3D7_09_v3	700283	700909	+	845	Intergenic
H1-TeG-R-005_IgG_peak_488	Pf3D7_13_v3	1891848	1892436	+	922	Intergenic
H1-TeG-R-005_IgG_peak_239	Pf3D7_07_v3	1444730	1445160	+	359	Intergenic
H1-TeG-R-005_IgG_peak_116	Pf3D7_05_v3	73116	73425	+	535	Intergenic
H1-TeG-R-005_IgG_peak_150	Pf3D7_05_v3	1297710	1297997	+	300	Intergenic
H1-TeG-R-005_IgG_peak_341	Pf3D7_10_v3	1418866	1419459	+	391	Intergenic
H1-TeG-R-005_IgG_peak_355	Pf3D7_11_v3	22404	22683	+	348	Intergenic
H1-TeG-R-005_IgG_peak_484	Pf3D7_13_v3	1655034	1655272	+	434	Intergenic
H1-TeG-R-005_IgG_peak_569	Pf3D7_14_v3	2907997	2908293	+	1252	Intergenic
H1-TeG-R-005_IgG_peak_290	Pf3D7_09_v3	116502	116850	+	523	Intergenic
H1-TeG-R-005_IgG_peak_256	Pf3D7_08_v3	679432	680076	+	1378	Intergenic
H1-TeG-R-005_IgG_peak_210	Pf3D7_07_v3	380203	380926	+	1746	Intergenic
H1-TeG-R-005_IgG_peak_456	Pf3D7_13_v3	370868	371623	+	1740	Intergenic
H1-TeG-R-005_IgG_peak_164	Pf3D7_06_v3	477698	478547	+	461	Intergenic
H1-TeG-R-005_IgG_peak_295	Pf3D7_09_v3	329194	329648	+	363	Intergenic
H1-TeG-R-005_IgG_peak_436	Pf3D7_12_v3	2087976	2088299	+	596	Intergenic
H1-TeG-R-005_IgG_peak_124	Pf3D7_05_v3	296954	297342	+	438	Intergenic
H1-TeG-R-005_IgG_peak_313	Pf3D7_09_v3	1439131	1439636	+	349	Intergenic
H1-TeG-R-005_IgG_peak_553	Pf3D7_14_v3	1928376	1928668	+	1182	Intergenic
H1-TeG-R-005_IgG_peak_310	Pf3D7_09_v3	1424371	1425419	+	434	Intergenic
H1-TeG-R-005_IgG_peak_182	Pf3D7_06_v3	1305141	1305619	+	391	Intergenic
H1-TeG-R-005_IgG_peak_418	Pf3D7_12_v3	1201649	1201913	+	803	Intergenic
H1-TeG-R-005_IgG_peak_227	Pf3D7_07_v3	860339	860752	+	1161	Intergenic
H1-TeG-R-005_IgG_peak_181	Pf3D7_06_v3	1303085	1304899	+	373	Intergenic
H1-TeG-R-005_IgG_peak_132	Pf3D7_05_v3	677703	677978	+	1098	Intergenic
H1-TeG-R-005_IgG_peak_528	Pf3D7_14_v3	598404	598821	+	775	Intergenic
H1-TeG-R-005_IgG_peak_29	Pf3D7_02_v3	446967	447534	+	946	Intergenic
H1-TeG-R-005_IgG_peak_226	Pf3D7_07_v3	808343	809151	+	1077	Intergenic
H1-TeG-R-005_IgG_peak_312	Pf3D7_09_v3	1435195	1435525	+	551	Intergenic
H1-TeG-R-005_IgG_peak_520	Pf3D7_14_v3	168729	168986	+	547	Intergenic
H1-TeG-R-005_IgG_peak_26	Pf3D7_02_v3	268756	269013	+	588	Intergenic
H1-TeG-R-005_IgG_peak_183	Pf3D7_06_v3	1306272	1308495	+	585	Intergenic
H1-TeG-R-005_IgG_peak_114	Pf3D7_05_v3	66538	67124	+	826	Intergenic
H1-TeG-R-005_IgG_peak_523	Pf3D7_14_v3	281524	281874	+	630	Intergenic
H1-TeG-R-005_IgG_peak_30	Pf3D7_02_v3	450110	450901	+	981	Intergenic
H1-TeG-R-005_IgG_peak_360	Pf3D7_11_v3	127094	127378	+	730	Intergenic
H1-TeG-R-005_IgG_peak_335	Pf3D7_10_v3	936923	937575	+	794	Intergenic
H1-TeG-R-005_IgG_peak_343	Pf3D7_10_v3	1459793	1460569	+	607	Intergenic
H1-TeG-R-005_IgG_peak_266	Pf3D7_08_v3	1162949	1163207	+	951	Intergenic
H1-TeG-R-005_IgG_peak_454	Pf3D7_13_v3	152665	152954	+	1226	Intergenic
H1-TeG-R-005_IgG_peak_69	Pf3D7_04_v3	17809	18762	+	506	Intergenic
H1-TeG-R-005_IgG_peak_526	Pf3D7_14_v3	321855	322167	+	449	Intergenic
H1-TeG-R-005_IgG_peak_88	Pf3D7_04_v3	641234	641837	+	442	Intergenic
H1-TeG-R-005_IgG_peak_222	Pf3D7_07_v3	639067	639385	+	329	Intergenic
H1-TeG-R-005_IgG_peak_68	Pf3D7_04_v3	46	442	+	659	Intergenic
H1-TeG-R-005_IgG_peak_353	Pf3D7_10_v3	1686918	1687570	+	423	Intergenic
H1-TeG-R-005_IgG_peak_196	Pf3D7_07_v3	94214	94487	+	956	Intergenic
H1-TeG-R-005_IgG_peak_129	Pf3D7_05_v3	484861	485109	+	326	Intergenic
H1-TeG-R-005_IgG_peak_126	Pf3D7_05_v3	454520	455272	+	604	Intergenic
H1-TeG-R-005_IgG_peak_193	Pf3D7_07_v3	18371	18677	+	334	Intergenic
H1-TeG-R-005_IgG_peak_424	Pf3D7_12_v3	1309213	1309598	+	409	Intergenic
H1-TeG-R-005_IgG_peak_44	Pf3D7_02_v3	946581	947048	+	1233	Intergenic
H1-TeG-R-005_IgG_peak_35	Pf3D7_02_v3	812075	812353	+	780	Intergenic
H1-TeG-R-005_IgG_peak_323	Pf3D7_10_v3	101342	101719	+	613	Intergenic
H1-TeG-R-005_IgG_peak_246	Pf3D7_08_v3	298320	299054	+	527	Intergenic
H1-TeG-R-005_IgG_peak_10	Pf3D7_01_v3	640465	640796	+	314	Intergenic
H1-TeG-R-005_IgG_peak_559	Pf3D7_14_v3	2435398	2435798	+	319	Intergenic
H1-TeG-R-005_IgG_peak_121	Pf3D7_05_v3	219120	219448	+	715	Intergenic
H1-TeG-R-005_IgG_peak_1	Pf3D7_01_v3	27658	27979	+	553	Intergenic
H1-TeG-R-005_IgG_peak_394	Pf3D7_11_v3	1574242	1574605	+	608	Intergenic
H1-TeG-R-005_IgG_peak_20	Pf3D7_02_v3	99919	100498	+	324	Intergenic
H1-TeG-R-005_IgG_peak_111	Pf3D7_05_v3	54633	54972	+	721	Intergenic
H1-TeG-R-005_IgG_peak_401	Pf3D7_12_v3	48	538	+	569	Intergenic
H1-TeG-R-005_IgG_peak_462	Pf3D7_13_v3	873228	874282	+	367	Intergenic
H1-TeG-R-005_IgG_peak_338	Pf3D7_10_v3	1155190	1155760	+	336	Intergenic
H1-TeG-R-005_IgG_peak_281	Pf3D7_08_v3	1444984	1445273	+	377	Intergenic
H1-TeG-R-005_IgG_peak_159	Pf3D7_06_v3	61333	62666	+	508	Intergenic
H1-TeG-R-005_IgG_peak_157	Pf3D7_06_v3	55417	56654	+	478	Intergenic
H1-TeG-R-005_IgG_peak_571	Pf3D7_14_v3	3005070	3005766	+	326	Intergenic
H1-TeG-R-005_IgG_peak_503	Pf3D7_13_v3	2560761	2561054	+	412	Intergenic
H1-TeG-R-005_IgG_peak_272	Pf3D7_08_v3	1351954	1352202	+	468	Intergenic
H1-TeG-R-005_IgG_peak_361	Pf3D7_11_v3	133350	133598	+	507	Intergenic
H1-TeG-R-005_IgG_peak_294	Pf3D7_09_v3	328411	328662	+	461	Intergenic
H1-TeG-R-005_IgG_peak_230	Pf3D7_07_v3	1092029	1092733	+	557	Intergenic
H1-TeG-R-005_IgG_peak_212	Pf3D7_07_v3	393788	394336	+	370	Intergenic
H1-TeG-R-005_IgG_peak_439	Pf3D7_12_v3	2129732	2130924	+	604	Intergenic
H1-TeG-R-005_IgG_peak_269	Pf3D7_08_v3	1299570	1299816	+	416	Intergenic

## Sheet: Table S1D
Table S1D : HiC data resolution : porportion of 2kb-bins with over 1000 interactions to the total bins
sample	bins with interaction >=1000	bins	porportion
HMGB1 RC	9796	11671	0.839345
WT	9436	11671	0.8085
HMGB1 KO	9760	11671	0.836261
Control	9735	11671	0.834119
